# Supplementary material for: Polyphenols from olive mill waste affect biofilm formation and motility in Escherichia coli K-12
Source: Microb Biotechnol. 2014 Mar 15;7(3):265–75. doi: 10.1111/1751-7915.12119 (PMC3992022; doi:10.1111/1751-7915.12119)
Supplement: Table S5 — Gene sets used for GSEA. Excel spreadsheet file containing gene sets generated from TIGRFAM ontology that were used to run GSEA. [file mbt20007-0265-sd11.xlsx]

## Sheet: gene sets
amino acid biosynthesis_Aromatic amino acid family	amino acid biosynthesis_Aspartate family	amino acid biosynthesis_Glutamate family	amino acid biosynthesis_Histidine family	amino acid biosynthesis_Pyruvate family	amino acid biosynthesis_Serine family	biosynthesis of cofactors prosthetic groups and carriers_Biotin	biosynthesis of cofactors prosthetic groups and carriers_Folic acid	biosynthesis of cofactors prosthetic groups and carriers_Glutathione and analogs	biosynthesis of cofactors prosthetic groups and carriers_Heme porphyrin and cobalamin	biosynthesis of cofactors prosthetic groups and carriers_Menaquinone and ubiquinone	biosynthesis of cofactors prosthetic groups and carriers_Molybdopterin	biosynthesis of cofactors prosthetic groups and carriers_Other	biosynthesis of cofactors prosthetic groups and carriers_Pantothenate and coenzyme A	biosynthesis of cofactors prosthetic groups and carriers_Pyridoxine	biosynthesis of cofactors prosthetic groups and carriers_Riboflavin FMN and FAD	biosynthesis of cofactors prosthetic groups and carriers_Thiamine	cell envelope_Biosynthesis and degradation of murein sacculus and peptidoglycan	cell envelope_Biosynthesis and degradation of surface polysaccharides and lipopolysaccharides	cell envelope_Other	cell envelope_Surface structures	cell process_Adaptations to atypical conditions	cell process_Cell division	cell process_Chemotaxis and motility	cell process_Detoxification	cell process_DNA transformation	cell process_Other	cell process_Pathogenesis	cell process_Toxin production and resistance	central intermediary metabolism_Sulfur metabolism	central intermediary metabolism_Polyamine biosynthesis	central intermediary metabolism_Phosphorus compounds	central intermediary metabolism_Nitrogen metabolism	central intermediary metabolism_Other	DNA metabolism_Degradation of DNA	DNA metabolism_DNA replication recombination and repair	DNA metabolism_Restriction modification	energy metabolism_Aerobic	energy metabolism_Amino acids and amines	energy metabolism_Anaerobic	energy metabolism_ATPproton motive force interconversion	energy metabolism_Biosynthesis and degradation of polysaccharides	energy metabolism_Electron transport	energy metabolism_EntnerDoudoroff	energy metabolism_Fermentation	energy metabolism_Glycolysisgluconeogenesis	energy metabolism_Other	energy metabolism_Pentose phosphate pathway	energy metabolism_Photosynthesis	energy metabolism_Pyruvate dehydrogenase
aroL	thrA	carB	hisG	leuD	serC	bioA	folA	nrdH	hemL	ispA	mog	nadC	panD	pdxA	ribF	thiL	ftsI	gmd	acrA	csgA	cspE	ftsL	fhiA	imp	ycaI	betA	appY	acrB	yccK	speF	ppk	yffG	ackA	xseB	ada	yfcB	cyoB	adiA	dmsA	atpC	amyA	adhP	gloB	mhpF	fruR	caiB	talB	cynT	aceE
aroG	thrB	glnD	hisD	leuC	cysB	bioB	folK	gshB	yafH	entC	moaA	hemL	panC	pdxH	ribD	thiD	murE	gmhA	acrE	dsbB	ybeZ	ftsI	mbhA	yadH	smf_2	betB	cirA	acrD	sseA	speB	ppx	ygfT	adhE	uvrB	alkA	mcrB	cyoD	ansB	dmsB	atpD	bglA	appB	eda	adhC	gpmA	gloA	mipB	yeiE	aceF
ybiB	thrC	proB	hisC	leuB	wcaB	bioF	folD	ggt	hemB	yleB	moaC	yaeM	panB	pdxB	ribD	thiM	murF	gutQ	arsB	ecpD	cspD	ftsW	flgN	ahpC	smf_1	treA	eaeH	acrF	cysH	speC	gppA	ptsN	amn	nth	alkB	hsdS	hyaA	arcC	dmsC	atpG	bglX	appC	edd	ybdR	ybiC	glpD	yliI	prkB	lpdA
aroA	dapB	proA	hisB	leuA	cysZ	bioC	pabC	gor	hemH	ubiG	moaD	yaeS	pdxK	pdxK	ribD	thiH	mraY	kdsA	blc	fimA	ycaK	ftsQ	flgM	ahpF	hofQ	aldA	evgA	ampC	cysI		phnK	gltB	appA	uvrC	dam	hsdM	hyaB	argF	fdhD	atpA	ebgA	ccmE	kdgK	citF	gapC_2	glpK	ydgB	yjcU	ykgC
trpA	dapD	argF	hisH	ilvI	cysK	bisZ	pabB	grxC	hemA	menE	moaE	yafB	yggC	pdxJ	ribH	thiE	murD	kdsB	fadL	fimC	cspH	ftsA	flgA	tpx	yhgH	slyA	evgS	ampD	cysJ		phnJ	gltD	codA	sbcB	dcm		hyaC	argI	fdhE	atpH	glgA	ccmF		citE	gapC_1	gpsA	zwf		ppsA
trpB	yagE	proC	hisA	ilvH	cysM	cobT	folE		hemK	menC	mobB	entB	dfp		ribH		murG	kdtB	fhuA	fimF	cspG	ftsZ	flgB	sodC	yifB	yoaF	fklB	bcr	aslA		phnI	glnA	cynS	xseA	dinF		hyaD	aspA	fdhF	atpF	glgB	ccmH		citD	pykF	hcaA1	gnd		acs
trpC	ybiK	cstC	hisF	yagF	glyA	bisC	folC		yeiR	menB	mobA	nadA	coaA		ribA		murC	lpxA	frdC	fimH	htrB	ftsK	flgC	sodB		cheB	mviM	cmr	cysQ				cynT	endA	dinG		hycF	cadA	fdnG	atpE	glgC	cydA		pflA	gapA	hcaA2	talA
trpD	aspC	gdhA	hisI	gcl	serA	birA	ygiG		yfcB	menD		pncB			ribE		ddlB	lpxB	frdD	fimI	cspI	mukB	flgE	yedW		otsA	mviN	cvpA					entA	uvrA	dksA		napB	dsdA	fdnH	atpB	glgP	cydB		pflB	pykA	hcaB	tktB
trpE	usg	yffG		ygeX	cysE		folP		hemF	menF		btuR			ribB		mrcB	lpxC	hlpA	flgD	cspB	sulA	flgF	bfr		otsB	phoP	emrA					entE		dnaA		ndh	gadA	fdnI	atpI	glgX	cydD		ycjQ	fruK	hycD	rpiA
ydiB	dapE	glnB		ilvN	serB		pabA		yggW	visC		cobS					ddlA	lpxD	lgt	hofC	cspF	minD	flgG	arsR		yggR	ybaQ	emrB					gcvT		dnaB		nuoC	gadB	fdoG		lacZ	cyoA		ldhA	eno	hyfC	tktA
aroD	dapA	argA		ilvB			metF		cysG	ubiH		yfhO					acrA	mltC	lnt	ppdD	yecG	yciB	flgH	thdF		treF	ybjX	emrE					gldA		dnaE		nuoE	gcvP	fdoH		malP	cyoC		adhP	fba	hyfF	yihT
aroH	ygeA	ygfT		ilvG_1					hemY	ispB		nadB					dacA	mltE	nlpA	rpe	ddg	zipA	flgI	sodA		treR	yfaL	emrK					glpE		dnaG		nuoF	gcvT	fdoI		malQ	fdx		ydfG	pgk	hypB	talC
aroC	metC	glnE		ilvM					hemD	ubiE		yqhE					mrdB	rcsA	nlpB	sfmA	rpoS	hflB	flgJ	katG		fimG	yhiW	emrY					glpG		dnaN		nuoG	ilvA	frdA		malS	fixX		dld	pckA	kduI	rpiB
pheA	asd	ygjG		ilvE					hemC	menA		hemC					mrdA	rfaB	nlpC	sfmC	surE	ftsJ	flgK	cutA				ksgA					glpQ		dnaQ		nuoH	ldcC	frdB		rfaG	fldA		atoD	lldD	mgsA
tyrA	asnA	argG		ilvD					hemN	ubiA		nadR					pal	rfaC	nlpD	yadN	uspA	cafA	flgL					lytB					gst		dnaX		nuoI	putA	frdC		sgcX	fldB		atoA	yibO	mhpA
aroF	ilvG_1	gltB		ilvA					yjiA								dacC	rfaD	ompA	yaeT	yiiT	fic	trg					marA					hybD		fimB		nuoK	sdaA	frdD		treC	fpr		pta	pfkA	mhpD
aroE	dapF	gltD		ilvC													dadX	rfaF	ompX	ybgD		ftsX	speG					marR					hypB		fimE		nuoL	sdaB	glpA		yagH	fucO		yfhA	tpiA	mhpE
aroB	metR	argR															lpp	rfaI	pal	ycbF		ftsE	flhE					mukE					idnO		fis		nuoN	speA	glpB		ycbP	gor		fucO	pgi	ppc
aroK	metE	argD															prc	rfaJ	ppdD	ycbQ		ftsY	flhA					mukF					lrp		gidB		ybiC	tdcB	glpC		ycjM	grxA		tdcE	fbp	sfcA
tyrB	metJ	glnG															dacD	rfaQ	rhsA	ycbR		ftsN	flhB					pmbA					metK		gyrA		ygeT	tdh	glpE		yheB	hcaC		aldB	gpmB	ttdB
trpR	metL	glnL															pbpG	rfaZ	rhsB	yhcA			cheZ					prpC					nemA		gyrB			ybiK	glpG		yhjL	hmpA		yiaY		yagS
	metF	glnA															usg	rfbB	rhsC	yraI			cheY					sbmA					ordL		helD			ygeW	hycB		yhjM	hyaE		glnG		ybdO
	metA	argC															mepA	rfbD	rhsD	ytfB			cheR					tehA					pdxY		himA			ygeX	hypD		yhjN	hybC		hydG		ybeF
	lysC	argB															amiA	rfe	rlpA				tap					tehB					phoA		himD			yhaP	napA		yhjO	hybE		yjiM		ycaK
	yjhH	argH															pbpC	wcaA	rlpB				tar					tolQ					ppa		holA			yhaQ	napC		yieL	hycE				yeaX
		argI															mltA	wcaK	sanA				cheW					tolR					sbm		holB			yjiM	narH			hycG				ygcX
																	yqhH	wecB	slp				cheA					yaiH					suhB		holC			yqeA	narI			hydN				ygcY
																	dacB	wecC	slyB				motB					ybeX					ubiX		holD				narV			hyfA				yhaF
																	murA	wecE	spr				motA					ybhC					yadF		hupA				narY			hyfD				yihU
																	mtgA	wza	tolC				flhC					ydeB					yahJ		iciA				nirB			hyfG
																	mreD	ycaH	vacJ				flhD					yeaR					yaiM		intA				nirC			hyfI
																	mreC	yraO	yaeC				fliA					yhiV					ybdH		lig				nirD			mdaA
																	mreB	yrbH	yajG				fliC					yiaV					ycfO		metK				nrfA			napC
																	acrE		ybhL				fliD					yidY					ycjC		mfd				nrfB			napF
																	mrcA		ycfJ				fliS					yigR					ydaJ		mioC				nrfC			napG
																	asd		yciD				fliT					yjcR					ydbC		mutH				nrfD			napH
																	yhiU		ydgC				fliF					yjiO					yedO		mutL				nrfF			ndh
																	glmU		yeaF				fliG					yqeI					yeiG		mutM				nrfG			nrfE
																	murI		yebI				fliH					yraP					yjgB		mutS				yecK			nrfF
																	murB		yejO				fliI										yjgI		mutT				ygfS			nrfG
																	alr		yggE				fliJ												mutY							nuoA
																	amiB		ygjQ				fliK												nei							nuoC
																	yjiG		yhhU				fliL												nfo							nuoE
																	slt		yhiU				fliM												nth							nuoF
																			yibJ				fliN												ogt							nuoG
																			yidC				fliO												oraA							nuoH
																			yjcP				fliP												parC							nuoI
																			yjiK				fliQ												parE							nuoJ
																			ylcB				fliR												phrB							nuoL
																			yqhA				tsr												polA							nuoN
																			yraH																priA							pntA
																			yraM																priB							pntB
																			ytfB																radC							qor
																																			recA							sdhA
																																			recB							torC
																																			recC							trxA
																																			recD							trxB
																																			recF							trxC
																																			recG							ubiB
																																			recN							udhA
																																			recO							ybjW
																																			recQ							ydbK
																																			recR							ydiQ
																																			rep							ydiT
																																			ruvA							yecK
																																			ruvB							yfhL
																																			ruvC							ygbD
																																			sbcD							ygcO
																																			seqA							yhjA
																																			sms							yiaI
																																			ssb							yiaY
																																			sun							ykgJ
																																			tag
																																			topA
																																			topB
																																			umuC
																																			umuD
																																			ung
																																			uvrA
																																			uvrB
																																			uvrC
																																			uvrD
																																			xerD
																																			xthA
																																			ybgA
																																			yhdJ
																																			yicF
[truncated: 42 more columns]
